# Supplementary material for: Genetic Transformation of Torenia fournieri L. with the Bacillus thuringiensis Cry1Ab Gene Confers Resistance to Mythimna separata (Walker)
Source: Plants (Basel). 2024 Dec 20;13(24):3568. doi: 10.3390/plants13243568 (PMC11678925; doi:10.3390/plants13243568)
Supplement: Supplementary file 1 [file plants-13-03568-s001.zip]

Archive with 1 entries (1 files):
- plants-3338553-supplementary.pdf
